# Supplementary material for: Dipeptide Frequency of Word Frequency and Graph Convolutional Networks for DTA Prediction
Source: Front Bioeng Biotechnol. 2020 Apr 3;8:267. doi: 10.3389/fbioe.2020.00267 (PMC7147459; doi:10.3389/fbioe.2020.00267)
Supplement: Supplementary file 1 [file Table_1.XLSX]

## Sheet: Sheet1
Data set	Number of proteins	Number of drugs	Number of correlations
Davis(pKd)	442	68	30056
KIBA	229	2111	118254
