# Supplementary material for: Dipeptide Frequency of Word Frequency and Graph Convolutional Networks for DTA Prediction
Source: Front Bioeng Biotechnol. 2020 Apr 3;8:267. doi: 10.3389/fbioe.2020.00267 (PMC7147459; doi:10.3389/fbioe.2020.00267)
Supplement: Supplementary file 2 [file Table_2.XLSX]

## Sheet: Sheet1
Graph neural network model	peptides	KIBA			Davis
		MSE	CI	Pearson	MSE	CI	Pearson
GAT	1	0.758	0.372	0.323	0.74	0.649	0.436
	2	0.176	0.868	0.873	0.231	0.899	0.698
	3	0.187	0.858	0.823	0.244	0.861	0.659
GIN	1	0.427	0.696	0.569	0.472	0.802	0.634
	2	0.148	0.881	0.856	0.222	0.894	0.687
	3	0.151	0.871	0.851	0.239	0.882	0.685
GCN	1	0.803	0.431	0.341	0.834	0.408	0.337
	2	0.127	0.898	0.864	0.223	0.894	0.697
	3	0.151	0.873	0.846	0.247	0.887	0.691
GAT_GCN	1	0.624	0.798	0.698	0.743	0.644	0.434
	2	0.126	0.901	0.893	0.22	0.899	0.701
	3	0.191	0.852	0.839	0.224	0.896	0.693
