# Supplementary material for: Dipeptide Frequency of Word Frequency and Graph Convolutional Networks for DTA Prediction
Source: Front Bioeng Biotechnol. 2020 Apr 3;8:267. doi: 10.3389/fbioe.2020.00267 (PMC7147459; doi:10.3389/fbioe.2020.00267)
Supplement: Supplementary file 3 [file Table_3.XLSX]

## Sheet: Sheet1
Features	KIBA			Davis
	MSE	CI	Pearson	MSE	CI	Pearson
Dipeptide frequency of word frequency	0.126	0.901	0.893	0.22	0.899	0.701
Dipeptide frequency	0.148	0.882	0.857	0.239	0.881	0.69
