# Supplementary material for: Dipeptide Frequency of Word Frequency and Graph Convolutional Networks for DTA Prediction
Source: Front Bioeng Biotechnol. 2020 Apr 3;8:267. doi: 10.3389/fbioe.2020.00267 (PMC7147459; doi:10.3389/fbioe.2020.00267)
Supplement: Supplementary file 4 [file Table_4.XLSX]

## Sheet: Sheet1
Features	KIBA		Davis
	MSE	CI	MSE	CI
DeepDTA	0.194	0.863	0.261	0.878
WipeDTA	0.179	0.875	0.262	0.886
GraphDTA	0.139	0.891	0.229	0.893
This model	0.126	0.901	0.22	0.899
